# Supplementary material for: Phylogeography and Ecological Niche Modeling of the Alashan Pit Viper (Gloydius cognatus; Reptilia, Viperidae) in Northwest China and Adjacent Areas
Source: Animals (Basel). 2023 Dec 1;13(23):3726. doi: 10.3390/ani13233726 (PMC10705372; doi:10.3390/ani13233726)
Supplement: Supplementary file 1 [file animals-13-03726-s001.zip]

Archive with 1 entries (1 files):
- animals-2748099-supplementary.pdf
